# Supplementary material for: Probing the Solution Structure of IκB Kinase (IKK) Subunit γ and Its Interaction with Kaposi Sarcoma-associated Herpes Virus Flice-interacting Protein and IKK Subunit β by EPR Spectroscopy
Source: J Biol Chem. 2015 May 14;290(27):16539–49. doi: 10.1074/jbc.M114.622928 (PMC4505408; doi:10.1074/jbc.M114.622928)
Supplement: Supplemental Data [file supp_M114.622928_jbc.M114.622928-2.xlsx]

## Sheet: Sheet1
Names of primers	Nucleotide sequence of primers
	Primers used for removing all cysteines in IKKγ (40-354)
IKKGC54SFD	CTCCTGAGACCCTCCAGCGCTCCCTGGAGGAGAATCAAGAG
IKKGC54SRV	CTCTTGATTCTCCTCCAGGGAGCGCTGGAGGGTCTCAGGAG
IKKGC76SFD	CCAGATTCTGCGGGAGCGCTCCGAGGAGCTTCTGCATTTC
IKKGC76SRV	GAAATGCAGAAGCTCCTCGGAGCGCTCCCGCAGAATCTGG
IKKGC95SFD	GGAGAAGGAGTTCCTCATGTCCAAGTTCCAGGAGGCCAGG
IKKGC95SRV	CCTGGCCTCCTGGAACTTGGACATGAGGAACTCCTTCTCC
IKKGC131SFD	GGTGGAGCACCTGAAGAGATCCCAGCAGCAGATGGCTGAG
IKKGC131SRV	CTCAGCCATCTGCTGCTGGGATCTCTTCAGGTGCTCCACC
IKKGC167SFD	GGAGGCTGCCACTAAGGAATCCCAGGCTCTGGAGGGTCGG
IKKGC167SRV	CCGACCCTCCAGAGCCTGGGATTCCTTAGTGGCAGCCTCC
IKKGC347SFD	CAGCAAACTGAAGGCCAGCTCTCAGGAGTCGGCCAGGATC
IKKGC347SRV	GATCCTGGCCGACTCCTGAGAGCTGGCCTTCAGTTTGCTG
	Primers used to stabilise IKKγ (40-354)
IKKGQ83AFD	GGAGCTTCTGCATTTCGCAGCCAGCCAGAGGGAGGAG
IKKGQ83ARV	CTCCTCCCTCTGGCTGGCTGCGAAATGCAGAAGCTCC
	Primers used to add cysteines at specific positions in IKKγ (40-354)
IKKGE56CFW	CCCTCCAGCGCTCCCTGTGCGAGAATCAAGAGCTCCGAG
IKKGE56CRV	CTCGGAGCTCTTGATTCTCGCACAGGGAGCGCTGGAGGG
IKKGS95CFD	GGAGAAGGAGTTCCTCATGTGCAAGTTCCAGGAGGCCAGG
IKKGS95CRV	CCTGGCCTCCTGGAACTTGCACATGAGGAACTCCTTCTCC
IKKGR116CFW	GAGAAGCTCGATCTGAAGTGCCAGAAGGAGCAGGCTCTGC
IKKGR116CRV	GCAGAGCCTGCTCCTTCTGGCACTTCAGATCGAGCTTCTC
IKKGQ133CFW	GCACCTGAAGAGATCCCAGTGCCAGATGGCTGAGGACAAGGCC
IKKGQ133CRV	GGCCTTGTCCTCAGCCATCTGGCACTGGGATCTCTTCAGGTGC
IKKGS158CFW	GAGCTGCAGGAGAGCCAGTGCCGCTTGGAGGCTGCCAC
IKKGS158CRV	GTGGCAGCCTCCAAGCGGCACTGGCTCTCCTGCAGCTC
IKKGA169CFW	GCCACTAAGGAATCCCAGTGTCTGGAGGGTCGGGCCCGGG
IKKGA169CRV	CCCGGGCCCGACCCTCCAGACACTGGGATTCCTTAGTGGC
IKKGS186CFW	CAGGCGCGGCAGCTGGAGTGTGAGCGCGAGGCGCTGCAGC
IKKGS186CRV	GCTGCAGCGCCTCGCGCTCACACTCCAGCTGCCGCGCCTG
IKKGQ218CFW	CTCCGCATGGAGCGCTGCGCCGCCTCGGAGGAGAAG
IKKGQ218CRV	CTTCTCCTCCGAGGCGGCGCAGCGCTCCATGCGGAG
IKKGL230CFD	GAAGAGGAAGCTGGCCCAGTGCCAGGTGGCCTATCACCAGC
IKKGL230CRV	GCTGGTGATAGGCCACCTGGCACTGGGCCAGCTTCCTCTTC
IKKGV250CFW	CCACATCAAGAGCAGCGTGTGCGGCAGTGAGCGGAAGCGAGG
IKKGV250CRV	CCTCGCTTCCGCTCACTGCCGCACACGCTGCTCTTGATGTGG
IKKGQ265CFW	CAGCTGGAAGATCTCAAATGCCAGCTCCAGCAGGCCGAGG
IKKGQ265CRV	CCTCGGCCTGCTGGAGCTGGCATTTGAGATCTTCCAGCTG
IKKGT297CFW	CACAAGATTGTGATGGAGTGCGTTCCGGTGCTGAAGGCCC
IKKGT297CRV	GGGCCTTCAGCACCGGAACGCACTCCATCACAATCTTGTG
IKKGE331CFW	GAAGAAGGAGCTCCTGCAGTGCCAGCTGGAGCAGCTGCAG
IKKGE331CRV	CTGCAGCTGCTCCAGCTGGCACTGCAGGAGCTCCTTCTTC
IKKGS347CFD	CAGCAAACTGAAGGCCAGCTGTCAGGAGTCGGCCAGGATC
IKKGS347CRV	GATCCTGGCCGACTCCTGACAGCTGGCCTTCAGTTTGCTG
